# Supplementary material for: Impact of the Level of Adherence to Mediterranean Diet on the Parameters of Metabolic Syndrome: A Systematic Review and Meta-Analysis of Observational Studies
Source: Nutrients. 2021 Apr 30;13(5):1514. doi: 10.3390/nu13051514 (PMC8146502; doi:10.3390/nu13051514)
Supplement: Supplementary file 1 [file nutrients-13-01514-s001.zip]

Archive with 9 entries (9 files):
- Supplementary Figure S1a-e.pdf
- Supplementary Figure S2_WC subgroup.pdf
- Supplementary Figure S3_HDL subgroup.pdf
- Supplementary Figure S4_TG Supgroup.pdf
- Supplementary Figure S5_FBG Supgroup.pdf
- Supplementary Figure S6_SBP Supgroup.pdf
- Supplementary File S1.pdf
- Supplementary File S2.pdf
- Supplementary File S3.pdf
